# Supplementary material for: Biomarker Value in the Diagnosis of Community-Acquired Pneumonia with Concomitant Chronic Heart Failure
Source: J Clin Med. 2021 Oct 1;10(19):4570. doi: 10.3390/jcm10194570 (PMC8509775; doi:10.3390/jcm10194570)
Supplement: Supplementary file 1 [file jcm-10-04570-s001.zip]

Archive with 1 entries (1 files):
- jcm-1374241-supplementary.pdf
